# Supplementary material for: A Bootstrap Method for Goodness of Fit and Model Selection with a Single Observed Network
Source: Sci Rep. 2019 Nov 13;9:16674. doi: 10.1038/s41598-019-53166-6 (PMC6854093; doi:10.1038/s41598-019-53166-6)
Supplement: Supplementary file 2 — Code and data [file 41598_2019_53166_MOESM2_ESM.zip]

Archive with 8 entries (7 files):
- notes.txt
- __MACOSX/
- __MACOSX/._notes.txt
- simulated_data_model_selection.7z
- Chen Onnela_submission code.R
- __MACOSX/._Chen Onnela_submission code.R
- Chen Onnela_submission code.ipynb
- __MACOSX/._Chen Onnela_submission code.ipynb
