# Supplementary material for: A Bootstrap Method for Goodness of Fit and Model Selection with a Single Observed Network
Source: Sci Rep. 2019 Nov 13;9:16674. doi: 10.1038/s41598-019-53166-6 (PMC6854093; doi:10.1038/s41598-019-53166-6)
Supplement: Supplementary file 2 — Code and data [file 41598_2019_53166_MOESM2_ESM.zip › notes.txt]

-The "Chen Onnela_submission code" iPython notebook and R script contains all code for the simulation and data analysis as well as to create all figures and tables, except figure 1.

-The "simulated_data_model_selection.7z" archive contains the CSVs for one set of simulated data for model selection.

-The PPI network data for goodness of fit can be downloaded directly from http://dip.mbi.ucla.edu/dip/page?id=download.
