# Supplementary material for: A Bootstrap Method for Goodness of Fit and Model Selection with a Single Observed Network
Source: Sci Rep. 2019 Nov 13;9:16674. doi: 10.1038/s41598-019-53166-6 (PMC6854093; doi:10.1038/s41598-019-53166-6)
Supplement: Supplementary file 2 — Code and data [file 41598_2019_53166_MOESM2_ESM.zip › Chen Onnela_submission code.R]

#####################################
### for approximations in table 1 ###
#####################################

# naive approximation
p<-0.2
full_node_count<-1000

nodes_sampled<-full_node_count*c(0.05, 0.1, 0.15, 0.2, 0.25, 0.3, 0.5,0.6,0.7,0.8,0.9)

track_vars<-NULL
track_solved_ks<-NULL

big_n<-choose(full_node_count,2)

E_ks_approx<-NULL

for(ns in nodes_sampled){
  
  n<-choose(ns,2)
  print(c(ns,n))
  
  binom_probs<-dbinom(0:big_n,big_n,p)
  
  relevant_probs<-which(binom_probs>10^(-9))
  
  print(length(relevant_probs))
  
  relevant_indices<-relevant_probs-1
  
  cur_E_ks_approx<-0
  
  for(x in relevant_indices){
    
    p_hat<-x/big_n
    
    if(p!=p_hat){
      
      p1<-min(c(p,p_hat))
      p2<-max(c(p,p_hat))
      
      mu1<-n*p1
      mu2<-n*p2
      var1<-n*p1*(1-p1)
      var2<-n*p2*(1-p2)
      
      track_vars<-cbind(track_vars,c(mu1,mu2,var1,var2))
      
      f_norm_intersection<-function(x){
        
        res<-exp( -(x-n*p1)^2/(n*p1*(1-p1)) )/(p1*(1-p1)) - exp( -(x-n*p2)^2/(n*p2*(1-p2)) )/(p2*(1-p2))
        
        return(res)
        
      }
      
      solved_intersection<-uniroot(f_norm_intersection,c( mu1-5,mu2+5 ))$root
      
      ks_stat_norm_approx<-pnorm(solved_intersection,mu1,sqrt(var1))-pnorm(solved_intersection,mu2,sqrt(var2))
      
      track_solved_ks<-cbind(track_solved_ks,c(solved_intersection,ks_stat_norm_approx))
      
      cur_E_ks_approx<-cur_E_ks_approx+ks_stat_norm_approx*dbinom(x,big_n,p)
      
    }
    
  }
  
  E_ks_approx<-c(E_ks_approx,cur_E_ks_approx)
  
}

rbind(nodes_sampled,E_ks_approx)


# improved approximation
get_cov<-function(nn,mm,p_hat){
  
  library(Rmpfr)
  
  # nn is size of full ER network
  # mm is size of subsample
  # p_hat is proportion of edges in observed full ER network
  
  o_min<-max(0,2*mm-nn)
  
  overlap_count<-mpfr(0,200)
  
  for(o in o_min:mm){
    
    cur_oc<-chooseMpfr(nn,2*mm-o)*chooseMpfr(2*mm-o,o)*chooseMpfr(2*mm-2*o,mm-o)
    
    overlap_count<-c(overlap_count,cur_oc)
    
  }
  
  overlap_count<-overlap_count[-1]
  
  p_overlap<-as.numeric(overlap_count/sum(overlap_count))
  
  #print(p_overlap)
  
  exp_given_o<-NULL
  
  for(o in o_min:mm){
    
    cur_exp<-(choose(mm,2)-choose(o,2))^2*p_hat^2 + 2*(choose(mm,2)-choose(o,2))*choose(o,2)*p_hat^2 + (choose(o,2)^2-choose(o,2))*p_hat^2 + choose(o,2)*p_hat
    
    exp_given_o<-c(exp_given_o,cur_exp)
    
  }
  
  res_cov<-sum(exp_given_o*p_overlap)-(choose(mm,2)*p_hat)^2
  
  return(res_cov)
  
}

track_vars<-NULL
track_solved_ks<-NULL

big_n<-choose(full_node_count,2)

E_ks_approx<-NULL

for(ns in nodes_sampled){
  
  n<-choose(ns,2)
  print(c(ns,n))
  
  binom_probs<-dbinom(0:big_n,big_n,p)
  
  relevant_probs<-which(binom_probs>10^(-9))
  
  print(length(relevant_probs))
  
  relevant_indices<-relevant_probs-1
  
  cur_E_ks_approx<-0
  
  for(x in relevant_indices){
    
    p_hat<-x/big_n
    
    if(p!=p_hat){
      # p_hat not equal to p
      
      if(p<p_hat){
        # p_hat is p2
        
        p1<-p
        p2<-p_hat
        
        mu1<-n*p1
        mu2<-n*p2
        
        var1<-n*p1*(1-p1)
        
        extra_cov<-get_cov(full_node_count,ns,p_hat)
        var2<-n*p2*(1-p2)-extra_cov
        
        if(extra_cov<=0){
          print("WTF1")
          stop()
        }
        
        track_vars<-cbind(track_vars,c(1,mu1,mu2,var1,var2,extra_cov))
        
      } else{
        # p_hat is p1
        
        p1<-p_hat
        p2<-p
        
        mu1<-n*p1
        mu2<-n*p2
        
        extra_cov<-get_cov(full_node_count,ns,p_hat)
        var1<-n*p1*(1-p1)-extra_cov
        
        var2<-n*p2*(1-p2)
        
        if(extra_cov<=0){
          print("WTF2")
          stop()
        }
        
        track_vars<-cbind(track_vars,c(2,mu1,mu2,var1,var2,extra_cov))
        
      }
      
      f_norm_intersection<-function(x){
        
        res<-exp( -(x-mu1)^2/var1 )/(var1) - exp( -(x-mu2)^2/var2 )/(var2)
        
        return(res)
        
      }
      
      if((var1<=0) | (var2<=0)){
        print("WTF3")
        stop()
      }
      
      l_int<-mu1
      u_int<-mu2
      
      while(f_norm_intersection(l_int)<=0){l_int<-l_int-1}
      
      while(f_norm_intersection(u_int)>=0){u_int<-u_int+1}
      
      solved_intersection<-uniroot(f_norm_intersection,c( l_int,u_int ))$root
      
      ks_stat_norm_approx<-pnorm(solved_intersection,mu1,sqrt(var1))-pnorm(solved_intersection,mu2,sqrt(var2))
      
      track_solved_ks<-cbind(track_solved_ks,c(solved_intersection,ks_stat_norm_approx))
      
      cur_E_ks_approx<-cur_E_ks_approx+ks_stat_norm_approx*dbinom(x,big_n,p)
      
    } else{
      # p_hat equal to p
      
      p1<-p
      p2<-p_hat
      
      mu1<-n*p1
      mu2<-n*p2
      
      var1<-n*p1*(1-p1)
      
      extra_cov<-get_cov(full_node_count,ns,p_hat)
      var2<-n*p2*(1-p2)-extra_cov
      
      if(extra_cov<=0){
        print("WTF1")
        stop()
      }
      
      track_vars<-cbind(track_vars,c(1,mu1,mu2,var1,var2,extra_cov))
      
      print(c(mu1,mu2))
      print(c(var1,var2))
      
      f_norm_intersection<-function(x){
        
        res<-exp( -(x-mu1)^2/var1 )/(var1) - exp( -(x-mu2)^2/var2 )/(var2)
        
        return(res)
        
      }
      
      if((var1<=0) | (var2<=0)){
        print("WTF3")
        stop()
      }
      
      l_int<-mu1
      u_int<-mu2
      
      while(f_norm_intersection(l_int)<=0){l_int<-l_int-1}
      
      while(f_norm_intersection(u_int)>=0){u_int<-u_int+1}
      
      print(c(l_int,u_int))
      print(c(f_norm_intersection(l_int),f_norm_intersection(u_int)))
      
      solved_intersection<-uniroot(f_norm_intersection,c( l_int,u_int ))$root
      
      ks_stat_norm_approx<-pnorm(solved_intersection,mu1,sqrt(var1))-pnorm(solved_intersection,mu2,sqrt(var2))
      
      track_solved_ks<-cbind(track_solved_ks,c(solved_intersection,ks_stat_norm_approx))
      
      cur_E_ks_approx<-cur_E_ks_approx+ks_stat_norm_approx*dbinom(x,big_n,p)
      
    }
    
  }
  
  E_ks_approx<-c(E_ks_approx,cur_E_ks_approx)
  
}

rbind(nodes_sampled,E_ks_approx)


###############################################################################
### for model selection as well as results in table 2 and creating figure 4 ###
###############################################################################

# model selection
library("SuperLearner")
# change working directory to where CSVs are stored

# set parameters
SL.library <- c("SL.svm", "SL.randomForest", "SL.knn", "SL.mean")

edge_count = c(100, 500, 1000, 2000)
deviations = c(0.05,0.03,0.01,0.005)


# start
all_res<-list(list(NULL,NULL,NULL,NULL),list(NULL,NULL,NULL,NULL),list(NULL,NULL,NULL,NULL),list(NULL,NULL,NULL,NULL))

for(i in 1:length(edge_count)){
  
  ec<-edge_count[i]
  
  print("________________________________________________________")
  print(paste0("Edge count: ", ec))
  print("________________________________________________________")
  print("________________________________________________________")
  
  for(j in 1:length(deviations)){
    
    pd<-deviations[j]
    
    start<-proc.time()
    
    print(paste0("Parameter deviation: ",pd))
    print("________________________________________________________")
    
    print(paste0("resample_training_pred_EC_",ec,"_PD_",pd,".csv"))
    print(paste0("resample_training_label_EC_",ec,"_PD_",pd,".csv"))
    print(paste0("resample_testing_pred_EC_",ec,"_PD_",pd,".csv"))
    print("________________________________________________________")
    
    pred<-read.csv(paste0("resample_training_pred_EC_",ec,"_PD_",pd,".csv"),header=FALSE)
    label<-read.csv(paste0("resample_training_label_EC_",ec,"_PD_",pd,".csv"),header=FALSE)[[1]]-1
    
    test_pred<-read.csv(paste0("resample_testing_pred_EC_",ec,"_PD_",pd,".csv"),header=FALSE)
    
    print(dim(pred))
    print(length(label))
    print(dim(test_pred))
    print(apply(pred,2,var))
    
    cur_res <- SuperLearner(Y = label, X = pred,  newX = test_pred, family = binomial(),
                            SL.library = SL.library, method = "method.AUC",
                            cvControl = list(V = 5, shuffle = TRUE))
    
    all_res[[i]][[j]]<-cur_res
    
    print(proc.time()-start)
    print("________________________________________________________")
    
  }
  
}

saveRDS(all_res,"SL_resample_res_10000")

# see results, proportion correctly classified for each scenario, as well as draw figure 4
all_res<-readRDS("SL_resample_res_10000")

edge_count = c(100, 500, 1000, 2000)
deviations = c(0.05,0.03,0.01,0.005)

par(mfrow=c(4,4))

par(mar=c(4,4,2,0))

for(i in 1:4){
  for(j in 1:4){
    print("________________________________________________________")
    print(paste0("Edge count: ", edge_count[i]))
    print(paste0("Parameter deviation: ",deviations[j]))
    
    predicted_resample_class<-as.numeric(as.vector(all_res[[i]][[j]]$SL.predict)>0.5)
    
    predicted_class<-NULL
    true_class<-NULL
    
    confidence<-NULL
    
    # true class is 1 (called 0) here
    for(k in 1:1000){
      
      cur_resample_class<-predicted_resample_class[((k-1)*100+1):(k*100)]
      cur_confidence<-sum(cur_resample_class)/100
      
      confidence<-c(confidence,1-cur_confidence)
      
      if( cur_confidence>0.5 ){
        
        predicted_class<-c(predicted_class,2)
        true_class<-c(true_class,1)
        
      } else if( cur_confidence<0.5 ){
        
        predicted_class<-c(predicted_class,1)
        true_class<-c(true_class,1)
        
      }
      
    }
    
    # true class is 2 (called 1) here
    for(k in 1001:2000){
      
      cur_resample_class<-predicted_resample_class[((k-1)*100+1):(k*100)]
      cur_confidence<-sum(cur_resample_class)/100
      
      confidence<-c(confidence,cur_confidence)
      
      if( cur_confidence>0.5 ){
        
        predicted_class<-c(predicted_class,2)
        true_class<-c(true_class,2)
        
      } else if( cur_confidence<0.5 ){
        
        predicted_class<-c(predicted_class,1)
        true_class<-c(true_class,2)
        
      }
      
    }
    
    if(i == 4){
      
      if(j == 1){
        hist(confidence,main=bquote(paste("Edge Count ",.(edge_count[i]),", ",p[2]," = ",.(deviations[j]))),cex.lab=1.3,cex.axis=1.1,breaks=(0:10)/10)
      }else{
        hist(confidence,main=bquote(paste("Edge Count ",.(edge_count[i]),", ",p[2]," = ",.(deviations[j]))),cex.lab=1.3,cex.axis=1.1,ylab="",breaks=(0:10)/10)
      }
      
    }else{
      if(j == 1){
        hist(confidence,main=bquote(paste("Edge Count ",.(edge_count[i]),", ",p[2]," = ",.(deviations[j]))),cex.lab=1.3,cex.axis=1.1,xlab="",breaks=(0:10)/10)
      }else{
        hist(confidence,main=bquote(paste("Edge Count ",.(edge_count[i]),", ",p[2]," = ",.(deviations[j]))),cex.lab=1.3,cex.axis=1.1,ylab="",xlab="",breaks=(0:10)/10)
      }
    }
    
    abline(v=median(confidence),col="red")
    
    print(mean(as.numeric(predicted_class==true_class)))
    
  }
}
