# Supplementary material for: A Bootstrap Method for Goodness of Fit and Model Selection with a Single Observed Network
Source: Sci Rep. 2019 Nov 13;9:16674. doi: 10.1038/s41598-019-53166-6 (PMC6854093; doi:10.1038/s41598-019-53166-6)
Supplement: Supplementary file 2 — Code and data [file 41598_2019_53166_MOESM2_ESM.zip › Chen Onnela_submission code.ipynb]

# %% [code]
import networkx as nx
import scipy.stats as ss
import scipy
import random
import numpy
import seaborn
import pickle
import matplotlib
import matplotlib.pyplot as plt
%matplotlib inline

# %% [markdown]
# I. For generating figure 2

# %% [code]
def ER_with_seed_network(n = 100, p = 0.05, seedn = 1):
    
    # declare seed graph seedn nodes
    G = nx.complete_graph(seedn)
    
    # loop thru number of desired edges
    for v in range(seedn, n):
        
        G.add_node(v)
        
        num_edge_to_add = ss.binom.rvs(v, p, size=1)[0]
        
        if num_edge_to_add > 0:
            edges_to_add = random.sample(list(range(v)), num_edge_to_add)
            G.add_edges_from([(v, x) for x in edges_to_add])
    
    return(G)

# %% [code]
matplotlib.rc('xtick', labelsize=12) 
matplotlib.rc('ytick', labelsize=12) 

f, axarr = plt.subplots(3, 2, figsize=(8,10))

for i in range(50):
    cur_deg_dist = numpy.array(list(ER_with_seed_network(n = 1000, p = 0.1, seedn = 5).degree().values()))
    seaborn.kdeplot(cur_deg_dist, ax=axarr[0][0])

seaborn.set_style("white")
axarr[0][0].set_ylabel("P(k)",fontsize=15)

for i in range(50):
    cur_deg_dist = numpy.array(list(ER_with_seed_network(n = 1000, p = 0.1, seedn = 8).degree().values()))
    seaborn.kdeplot(cur_deg_dist, ax=axarr[0][1])

seaborn.set_style("white")
    
for i in range(50):
    cur_deg_dist = numpy.array(list(ER_with_seed_network(n = 1000, p = 0.1, seedn = 10).degree().values()))
    seaborn.kdeplot(cur_deg_dist, ax=axarr[1][0])

seaborn.set_style("white")
axarr[1][0].set_ylabel("P(k)",fontsize=15)
    
for i in range(50):
    cur_deg_dist = numpy.array(list(ER_with_seed_network(n = 1000, p = 0.1, seedn = 20).degree().values()))
    seaborn.kdeplot(cur_deg_dist, ax=axarr[1][1])

seaborn.set_style("white")
    
for i in range(50):
    cur_deg_dist = numpy.array(list(ER_with_seed_network(n = 1000, p = 0.1, seedn = 50).degree().values()))
    seaborn.kdeplot(cur_deg_dist, ax=axarr[2][0])

seaborn.set_style("white")
axarr[2][0].set_ylabel("P(k)",fontsize=15)
axarr[2][0].set_xlabel("k",fontsize=15)
    
for i in range(50):
    cur_deg_dist = numpy.array(list(ER_with_seed_network(n = 1000, p = 0.1, seedn = 100).degree().values()))
    seaborn.kdeplot(cur_deg_dist, ax=axarr[2][1])

seaborn.set_style("white")
axarr[2][1].set_xlabel("k",fontsize=15)

plt.tight_layout()

plt.savefig('Resampling figure2.eps', format='eps', dpi=1000, bbox_inches="tight", pad_inches=0.1)

# %% [markdown]
# II. For generating figure 3, S1 and S2

# %% [code]
def DMC_graph(n, m, q_mod, q_con):
    
    comp_tracker = []
    node_tracked = []
    
    G = nx.complete_graph(m)
    
    for v in range(m, n):
        
        if v <= 100:
            node_tracked.append(v)
            comp_tracker.append(nx.number_connected_components(G))
        elif (v > 100) and (v <= 1000):
            if (v%50)==0:
                node_tracked.append(v)
                comp_tracker.append(nx.number_connected_components(G))
        elif (v > 1000) and (v <= 5000):
            if (v%100)==0:
                node_tracked.append(v)
                comp_tracker.append(nx.number_connected_components(G))
        elif v > 5000:
            if (v%500)==0:
                node_tracked.append(v)
                comp_tracker.append(nx.number_connected_components(G))
        
        u = random.choice(G.nodes())
        G.add_node(v)
        G.add_edges_from([(v, w) for w in G.neighbors(u)])
        for w in G.neighbors(u):
            if ss.bernoulli.rvs(q_mod):
                edge = random.choice([(v, w), (u, w)])
                G.remove_edge(*edge)
        if ss.bernoulli.rvs(q_con):
            G.add_edge(u, v)
    return((list(G.degree().values()), m, node_tracked, comp_tracker))

# %% [code]
def DMR_graph(n, m, q_del, q_new):
    
    comp_tracker = []
    node_tracked = []
    
    G = nx.complete_graph(m)
    
    for v in range(m, n):
        
        if v <= 100:
            node_tracked.append(v)
            comp_tracker.append(nx.number_connected_components(G))
        elif (v > 100) and (v <= 1000):
            if (v%50)==0:
                node_tracked.append(v)
                comp_tracker.append(nx.number_connected_components(G))
        elif (v > 1000) and (v <= 5000):
            if (v%100)==0:
                node_tracked.append(v)
                comp_tracker.append(nx.number_connected_components(G))
        elif v > 5000:
            if (v%500)==0:
                node_tracked.append(v)
                comp_tracker.append(nx.number_connected_components(G))
        
        node_list = G.nodes()
        u = random.choice(node_list)
        G.add_node(v)
        G.add_edges_from([(v, w) for w in G.neighbors(u)])
        for w in G.neighbors(v):
            if ss.bernoulli.rvs(q_del):
                G.remove_edge(v, w)
        nodes_to_link = random.sample(node_list, ss.binom.rvs(v, q_new/v))
        G.add_edges_from([(v, x) for x in nodes_to_link])
    return((list(G.degree().values()), m, node_tracked, comp_tracker))

# %% [code]
# generate DMC and DMR network realizations
node_count = 1000

for sn in [100]:
    
    for node_multi in [1, 3, 5, 7, 10]:
        
        print((sn, node_multi))
        
        cur_dmc_res = []
        cur_dmr_res = []
        
        for i in range(50):
            
            print(i)
            
            cur_dmc_res.append( DMC_graph(node_multi*node_count, sn, 0.2, 0.1) )
            cur_dmr_res.append( DMR_graph(node_multi*node_count, sn, 0.2, 0.1) )
        
        pickle.dump( cur_dmc_res, open( "DMC_res_"+str(sn)+"_"+str(node_multi), "wb" ) )
        pickle.dump( cur_dmr_res, open( "DMR_res_"+str(sn)+"_"+str(node_multi), "wb" ) )

# %% [code]
# for figure 3
matplotlib.rc('xtick', labelsize=12) 
matplotlib.rc('ytick', labelsize=12) 

f, p = plt.subplots(4, 3, sharex=False,figsize=(8, 9))

samp_num = [1, 5, 10]

xlims = [750,2500,4000]
ylims = [[0.02,0.008,0.007],[0.012,0.004,0.003],[0.008,0.003,0.0018],[0.007,0.0022,0.0015]]

for k in range(3):
    
    cur_res = pickle.load( open( "DMC_res_5_"+str(samp_num[k]), "rb" ) )
    
    seaborn.set_style("white")

    x_ax_lim = 0
    
    for i in range(50):
    
        seaborn.kdeplot(numpy.array(cur_res[i][0]),ax=p[0][k])
        x_ax_lim = max(x_ax_lim , max(cur_res[i][0]) )
        
    x_ax_lim = round(x_ax_lim+100,-2)
    p[0][k].set_xlim(left=-100,right=xlims[k]*1.1)
    p[0][k].xaxis.set_ticks([xlims[k]])
    p[0][k].set_ylim(bottom=0,top=ylims[0][k])
    p[0][k].yaxis.set_ticks([0,ylims[0][k]])


for k in range(3):
    
    cur_res = pickle.load( open( "DMC_res_10_"+str(samp_num[k]), "rb" ) )
    
    seaborn.set_style("white")

    x_ax_lim = 0
    
    for i in range(50):
    
        seaborn.kdeplot(numpy.array(cur_res[i][0]),ax=p[1][k])
        x_ax_lim = max(x_ax_lim , max(cur_res[i][0]) )
        
    x_ax_lim = round(x_ax_lim+100,-2)
    p[1][k].set_xlim(left=-100,right=xlims[k]*1.1)
    p[1][k].xaxis.set_ticks([xlims[k]])
    p[1][k].set_ylim(bottom=0,top=ylims[1][k])
    p[1][k].yaxis.set_ticks([0,ylims[1][k]])

for k in range(3):
    
    cur_res = pickle.load( open( "DMC_res_20_"+str(samp_num[k]), "rb" ) )
    
    seaborn.set_style("white")

    x_ax_lim = 0
    
    for i in range(50):
    
        seaborn.kdeplot(numpy.array(cur_res[i][0]),ax=p[2][k])
        x_ax_lim = max(x_ax_lim , max(cur_res[i][0]) )
        
    x_ax_lim = round(x_ax_lim+100,-2)
    p[2][k].set_xlim(left=-100,right=xlims[k]*1.1)
    p[2][k].xaxis.set_ticks([xlims[k]])
    p[2][k].set_ylim(bottom=0,top=ylims[2][k])
    p[2][k].yaxis.set_ticks([0,ylims[2][k]])

for k in range(3):
    
    cur_res = pickle.load( open( "DMC_res_50_"+str(samp_num[k]), "rb" ) )
    
    seaborn.set_style("white")

    x_ax_lim = 0
    
    for i in range(50):
    
        seaborn.kdeplot(numpy.array(cur_res[i][0]),ax=p[3][k])
        x_ax_lim = max(x_ax_lim , max(cur_res[i][0]) )
        
    x_ax_lim = round(x_ax_lim+100,-2)
    p[3][k].set_xlim(left=-100,right=xlims[k]*1.1)
    p[3][k].xaxis.set_ticks([xlims[k]])
    p[3][k].set_ylim(bottom=0,top=ylims[3][k])
    p[3][k].yaxis.set_ticks([0,ylims[3][k]])
    
    p[3][k].set_xlabel("k",fontsize=15)


p[0][0].set_ylabel("P(k)",fontsize=15)
p[1][0].set_ylabel("P(k)",fontsize=15)
p[2][0].set_ylabel("P(k)",fontsize=15)
p[3][0].set_ylabel("P(k)",fontsize=15)

plt.tight_layout()

plt.savefig('Resampling figure3_DMC.eps', format='eps', dpi=1000, bbox_inches="tight", pad_inches=0.1)

# %% [code]
# for figure S1
import matplotlib
matplotlib.rc('xtick', labelsize=12) 
matplotlib.rc('ytick', labelsize=12) 

f, p = plt.subplots(6, 5, sharex=False,figsize=(20, 24))

samp_num = [1, 3, 5, 7, 10]

xlims = [750,1750,2500,3000,4000]

ylims = [[0.02,0.012,0.008,0.007,0.007],
         [0.012,0.008,0.005,0.004,0.0036],
         [0.012,0.006,0.004,0.004,0.0028],
         [0.009,0.004,0.003,0.0022,0.0018],
         [0.007,0.0032,0.0022,0.0018,0.0014],
         [0.006,0.0028,0.0018,0.0015,0.0011]]

for k in range(5):
    
    cur_res = pickle.load( open( "DMC_res_5_"+str(samp_num[k]), "rb" ) )
    
    seaborn.set_style("white")

    x_ax_lim = 0
    
    for i in range(50):
    
        seaborn.kdeplot(numpy.array(cur_res[i][0]),ax=p[0][k])
        x_ax_lim = max(x_ax_lim , max(cur_res[i][0]) )
        
    x_ax_lim = round(x_ax_lim+100,-2)
    p[0][k].set_xlim(left=-100,right=xlims[k]*1.1)
    p[0][k].xaxis.set_ticks([xlims[k]])
    p[0][k].set_ylim(bottom=0,top=ylims[0][k])
    p[0][k].yaxis.set_ticks([0,ylims[0][k]])

for k in range(5):
    
    cur_res = pickle.load( open( "DMC_res_8_"+str(samp_num[k]), "rb" ) )
    
    seaborn.set_style("white")

    x_ax_lim = 0
    
    for i in range(50):
    
        seaborn.kdeplot(numpy.array(cur_res[i][0]),ax=p[1][k])
        x_ax_lim = max(x_ax_lim , max(cur_res[i][0]) )
        
    x_ax_lim = round(x_ax_lim+100,-2)
    p[1][k].set_xlim(left=-100,right=xlims[k]*1.1)
    p[1][k].xaxis.set_ticks([xlims[k]])
    p[1][k].set_ylim(bottom=0,top=ylims[1][k])
    p[1][k].yaxis.set_ticks([0,ylims[1][k]])

for k in range(5):
    
    cur_res = pickle.load( open( "DMC_res_10_"+str(samp_num[k]), "rb" ) )
    
    seaborn.set_style("white")

    x_ax_lim = 0
    
    for i in range(50):
    
        seaborn.kdeplot(numpy.array(cur_res[i][0]),ax=p[2][k])
        x_ax_lim = max(x_ax_lim , max(cur_res[i][0]) )
        
    x_ax_lim = round(x_ax_lim+100,-2)
    p[2][k].set_xlim(left=-100,right=xlims[k]*1.1)
    p[2][k].xaxis.set_ticks([xlims[k]])
    p[2][k].set_ylim(bottom=0,top=ylims[2][k])
    p[2][k].yaxis.set_ticks([0,ylims[2][k]])

for k in range(5):
    
    cur_res = pickle.load( open( "DMC_res_20_"+str(samp_num[k]), "rb" ) )
    
    seaborn.set_style("white")

    x_ax_lim = 0
    
    for i in range(50):
    
        seaborn.kdeplot(numpy.array(cur_res[i][0]),ax=p[3][k])
        x_ax_lim = max(x_ax_lim , max(cur_res[i][0]) )
        
    x_ax_lim = round(x_ax_lim+100,-2)
    p[3][k].set_xlim(left=-100,right=xlims[k]*1.1)
    p[3][k].xaxis.set_ticks([xlims[k]])
    p[3][k].set_ylim(bottom=0,top=ylims[3][k])
    p[3][k].yaxis.set_ticks([0,ylims[3][k]])

for k in range(5):
    
    cur_res = pickle.load( open( "DMC_res_50_"+str(samp_num[k]), "rb" ) )
    
    seaborn.set_style("white")

    x_ax_lim = 0
    
    for i in range(50):
    
        seaborn.kdeplot(numpy.array(cur_res[i][0]),ax=p[4][k])
        x_ax_lim = max(x_ax_lim , max(cur_res[i][0]) )
        
    x_ax_lim = round(x_ax_lim+100,-2)
    p[4][k].set_xlim(left=-100,right=xlims[k]*1.1)
    p[4][k].xaxis.set_ticks([xlims[k]])
    p[4][k].set_ylim(bottom=0,top=ylims[4][k])
    p[4][k].yaxis.set_ticks([0,ylims[4][k]])

for k in range(5):
    
    cur_res = pickle.load( open( "DMC_res_100_"+str(samp_num[k]), "rb" ) )
    
    seaborn.set_style("white")

    x_ax_lim = 0
    
    for i in range(50):
    
        seaborn.kdeplot(numpy.array(cur_res[i][0]),ax=p[5][k])
        x_ax_lim = max(x_ax_lim , max(cur_res[i][0]) )
    
    
    x_ax_lim = round(x_ax_lim+100,-2)
    p[5][k].set_xlim(left=-100,right=xlims[k]*1.1)
    p[5][k].xaxis.set_ticks([xlims[k]])
    p[5][k].set_ylim(bottom=0,top=ylims[5][k])
    p[5][k].yaxis.set_ticks([0,ylims[5][k]])
    
    p[5][k].set_xlabel("k",fontsize=15)

p[0][0].set_ylabel("P(k)",fontsize=15)
p[1][0].set_ylabel("P(k)",fontsize=15)
p[2][0].set_ylabel("P(k)",fontsize=15)
p[3][0].set_ylabel("P(k)",fontsize=15)
p[4][0].set_ylabel("P(k)",fontsize=15)
p[5][0].set_ylabel("P(k)",fontsize=15)

plt.tight_layout()

plt.savefig('Resampling_figureS1_DMC.eps', format='eps', dpi=1000, bbox_inches="tight", pad_inches=0.1)

# %% [code]
# for figure S2
import matplotlib
matplotlib.rc('xtick', labelsize=12) 
matplotlib.rc('ytick', labelsize=12) 

f, p = plt.subplots(6, 5, sharex=False,figsize=(20, 24))

xlims = [750,1750,2500,3250,4250]

ylims = [[0.02,0.009,0.009,0.0085,0.0055],
         [0.012,0.006,0.005,0.0058,0.0036],
         [0.01,0.005,0.004,0.0035,0.0035],
         [0.0065,0.0035,0.0025,0.002,0.0016],
         [0.005,0.0025,0.0018,0.0014,0.0011],
         [0.0042,0.0019,0.0013,0.001,0.0008]]

samp_num = [1, 3, 5, 7, 10]

for k in range(5):
    
    cur_res = pickle.load( open( "DMR_res_5_"+str(samp_num[k]), "rb" ) )
    
    seaborn.set_style("white")

    x_ax_lim = 0

    for i in range(50):
    
        seaborn.kdeplot(numpy.array(cur_res[i][0]),ax=p[0][k])
        x_ax_lim = max(x_ax_lim , max(cur_res[i][0]) )
        
    x_ax_lim = round(x_ax_lim+100,-2)
    p[0][k].set_xlim(left=-50,right=xlims[k]*1.1)
    p[0][k].xaxis.set_ticks([xlims[k]])
    p[0][k].set_ylim(bottom=0,top=ylims[0][k])
    p[0][k].yaxis.set_ticks([0,ylims[0][k]])

for k in range(5):
    
    cur_res = pickle.load( open( "DMR_res_8_"+str(samp_num[k]), "rb" ) )
    
    seaborn.set_style("white")

    x_ax_lim = 0

    for i in range(50):
    
        seaborn.kdeplot(numpy.array(cur_res[i][0]),ax=p[1][k])
        x_ax_lim = max(x_ax_lim , max(cur_res[i][0]) )
        
    x_ax_lim = round(x_ax_lim+100,-2)
    p[1][k].set_xlim(left=-50,right=xlims[k]*1.1)
    p[1][k].xaxis.set_ticks([xlims[k]])
    p[1][k].set_ylim(bottom=0,top=ylims[1][k])
    p[1][k].yaxis.set_ticks([0,ylims[1][k]])

for k in range(5):
    
    cur_res = pickle.load( open( "DMR_res_10_"+str(samp_num[k]), "rb" ) )
    
    seaborn.set_style("white")

    x_ax_lim = 0

    for i in range(50):
    
        seaborn.kdeplot(numpy.array(cur_res[i][0]),ax=p[2][k])
        x_ax_lim = max(x_ax_lim , max(cur_res[i][0]) )
        
    x_ax_lim = round(x_ax_lim+100,-2)
    p[2][k].set_xlim(left=-50,right=xlims[k]*1.1)
    p[2][k].xaxis.set_ticks([xlims[k]])
    p[2][k].set_ylim(bottom=0,top=ylims[2][k])
    p[2][k].yaxis.set_ticks([0,ylims[2][k]])

for k in range(5):
    
    cur_res = pickle.load( open( "DMR_res_20_"+str(samp_num[k]), "rb" ) )
    
    seaborn.set_style("white")

    x_ax_lim = 0

    for i in range(50):
    
        seaborn.kdeplot(numpy.array(cur_res[i][0]),ax=p[3][k])
        x_ax_lim = max(x_ax_lim , max(cur_res[i][0]) )
        
    x_ax_lim = round(x_ax_lim+100,-2)
    p[3][k].set_xlim(left=-50,right=xlims[k]*1.1)
    p[3][k].xaxis.set_ticks([xlims[k]])
    p[3][k].set_ylim(bottom=0,top=ylims[3][k])
    p[3][k].yaxis.set_ticks([0,ylims[3][k]])

for k in range(5):
    
    cur_res = pickle.load( open( "DMR_res_50_"+str(samp_num[k]), "rb" ) )
    
    seaborn.set_style("white")

    x_ax_lim = 0

    for i in range(50):
    
        seaborn.kdeplot(numpy.array(cur_res[i][0]),ax=p[4][k])
        x_ax_lim = max(x_ax_lim , max(cur_res[i][0]) )
        
    x_ax_lim = round(x_ax_lim+100,-2)
    p[4][k].set_xlim(left=-50,right=xlims[k]*1.1)
    p[4][k].xaxis.set_ticks([xlims[k]])
    p[4][k].set_ylim(bottom=0,top=ylims[4][k])
    p[4][k].yaxis.set_ticks([0,ylims[4][k]])

for k in range(5):
    
    cur_res = pickle.load( open( "DMR_res_100_"+str(samp_num[k]), "rb" ) )
    
    seaborn.set_style("white")

    x_ax_lim = 0

    for i in range(50):
    
        seaborn.kdeplot(numpy.array(cur_res[i][0]),ax=p[5][k])
        x_ax_lim = max(x_ax_lim , max(cur_res[i][0]) )
        
    x_ax_lim = round(x_ax_lim+100,-2)
    p[5][k].set_xlim(left=-50,right=xlims[k]*1.1)
    p[5][k].xaxis.set_ticks([xlims[k]])
    p[5][k].set_ylim(bottom=0,top=ylims[5][k])
    p[5][k].yaxis.set_ticks([0,ylims[5][k]])
    
    p[5][k].set_xlabel("k",fontsize=15)

p[0][0].set_ylabel("P(k)",fontsize=15)
p[1][0].set_ylabel("P(k)",fontsize=15)
p[2][0].set_ylabel("P(k)",fontsize=15)
p[3][0].set_ylabel("P(k)",fontsize=15)
p[4][0].set_ylabel("P(k)",fontsize=15)
p[5][0].set_ylabel("P(k)",fontsize=15)

plt.tight_layout()

plt.savefig('Resampling_figureS2_DMR.eps', format='eps', dpi=1000, bbox_inches="tight", pad_inches=0.1)

# %% [markdown]
# III. Generate data for computing empirical estimate in table 1

# %% [markdown]
For computing both analytic approximations, please refer to the R script

# %% [code]
# generate single resamples from many independent network realizations
node_count = 1000
nodes_sampled = [50, 100, 150, 200, 250, 300, 500, 600, 700, 800, 900]

# to simulate average KS distance, this is to get the distribution of independent resamples
ind_ER_ec = []

for i in range(10000):
    
    print(i)
    
    cur_ER_graph = nx.erdos_renyi_graph(node_count,0.2)
    
    cur_edge_counts = []
    
    for n_s in nodes_sampled:
    
        picked_nodes = random.sample(range(node_count),n_s)
        
        cur_subgraph = cur_ER_graph.subgraph(picked_nodes)
        
        cur_edge_counts.append(len(cur_subgraph.edges()))
    
    ind_ER_ec.append(cur_edge_counts)

# %% [code]
final_ind_ER_ec = []

for i in range(len(nodes_sampled)):
    
    cur_ec = []
    
    for j in range(10000):
        
        cur_ec.append(ind_ER_ec[j][i])
    
    final_ind_ER_ec.append(cur_ec)

# %% [code]
# now generate many resamples from individual network realizations
G_vec = []

for i in range(250):
    print(i)
    G_temp = nx.erdos_renyi_graph(node_count,0.2)
    G_vec.append(G_temp)

# %% [code]
multiple_resample_single_ER_ec = []

for n_s in nodes_sampled:
    
    print("_____________________")
    print(n_s)
    print("_____________________")
    
    cur_ns_resamples = []
    
    for i in range(250):
        
        print(i)
        
        cur_ER_graph = G_vec[i]
        
        cur_iteration_resamples = []
        
        for j in range(10000):
            
            picked_nodes = random.sample(range(node_count),n_s)
            cur_subgraph = cur_ER_graph.subgraph(picked_nodes)
            
            cur_iteration_resamples.append( len( cur_subgraph.edges() ) )
        
        cur_ns_resamples.append( cur_iteration_resamples )
    
    multiple_resample_single_ER_ec.append( cur_ns_resamples )

# %% [code]
# compute the average of the KS statistics
for i in range(len(nodes_sampled)):
    
    n_s = nodes_sampled[i]
    
    cur_ks_stats_sim_sim = []
    
    for j in range(250):
        
        cur_ks_stats_sim_sim.append(ss.ks_2samp( multiple_resample_single_ER_ec[i][j] , final_ind_ER_ec[i] )[0])
    
    print(n_s)
    print(numpy.mean(cur_ks_stats_sim_sim))

# %% [markdown]
# IV. Generate data for figure 4 and table 2

# %% [markdown]
For the actual model selection as well as results, and creation of figure, please refer to R script

# %% [code]
def ER_with_mechanism(n = 100, m = 500, p_e = 0.3, p_tc = 0.4, p_tcp = 0.05, tc = False, tcp = False):
    
    # inputs:
    
    # n-number of nodes
    # m-number of edges
    # p_e-probability for edge that does not close a triangle or with triadic closure off
    # p_tc-probability for edge that closes a triangle with triadic closure on
    # p_tcp-additional probability for edge for each additional triangle close after the first triangle
    # tc-boolean to indicate whether the triadic closure mechanism is on
    # tcp-boolean to indicate whether the extra mechanism for closing multiple triangles is on
    
    import networkx
    import random
    import itertools
    
    # store list of available edges, will be updated
    non_added_edge_list = list(itertools.combinations(range(n),2))
    
    # declare empty graph with only nodes
    G = networkx.Graph()
    G.add_nodes_from(range(n))
    
    # loop thru number of desired edges
    for i in range(m):
        
        edge_added = False
        
        # while loop until an edge is added
        while not edge_added:
            
            # choose random un-added edge
            chosen_edge = random.choice(non_added_edge_list)
            
            # this is the variable to hold the probability for the edge to be added, start off as the default value
            cur_p = p_e
            
            # with triadic closure on
            if tc:
                # count the number of closed triangles if the edge is added
                closed_triangle_count = len(set(G.neighbors(chosen_edge[0])) & set(G.neighbors(chosen_edge[1])))
                
                # reassign value of cur_p if there are triangles closed
                if closed_triangle_count > 0:
                    cur_p = p_tc
                    
                    # now that there is at least one closable triangle, see is tcp is on
                    if tcp:
                        if closed_triangle_count > 1:
                            cur_p += p_tcp*(closed_triangle_count-1)
            
            # now try to add the edge with probability cur_p
            if random.random() < cur_p:
                G.add_edge(chosen_edge[0],chosen_edge[1])
                non_added_edge_list.remove(chosen_edge)
                edge_added = True
    
    return(G)

# %% [code]
# generate data in python initially
node_count = 100
nodes_sampled = 80

num_samples_tr = 10000

num_samples_test = 1000
num_resamples_test = 100

edge_count = [100, 500, 1000, 2000]
deviations = [0.05,0.03,0.01,0.005]

print("_______________________________________________")

for ec in edge_count:
    cur_ec_data = []
    
    print("_______________________________________________")
    print("Edge count:", ec)
    print("_______________________________________________")
    print("_______________________________________________")
    
    for p in deviations:
        param_deviation = p

        # Generate training data
        M1_tr = numpy.ndarray(shape=(num_samples_tr,5))
        M2_tr = numpy.ndarray(shape=(num_samples_tr,5))

        for i in range(num_samples_tr):
            M1_graph = ER_with_mechanism(n = node_count, m = ec, p_e = 0.3, p_tc = 0.4, tc = True, tcp = False)
            M2_graph = ER_with_mechanism(n = node_count, m = ec, p_e = 0.3, p_tc = 0.4, p_tcp = param_deviation, tc = True, tcp = True)
            
            M1_picked_nodes = random.sample(range(node_count),nodes_sampled)
            M2_picked_nodes = random.sample(range(node_count),nodes_sampled)
            
            M1_subgraph = M1_graph.subgraph(M1_picked_nodes)
            M2_subgraph = M2_graph.subgraph(M2_picked_nodes)

            # clustering coef
            M1_pred = [nx.average_clustering(M1_subgraph)]
            M2_pred = [nx.average_clustering(M2_subgraph)]

            # triangle count
            M1_pred += [sum(nx.triangles(M1_subgraph).values())/3]
            M2_pred += [sum(nx.triangles(M2_subgraph).values())/3]

            # degree quartiles
            M1_pred += list(numpy.percentile(list(M1_subgraph.degree().values()),[25,50,75]))
            M2_pred += list(numpy.percentile(list(M2_subgraph.degree().values()),[25,50,75]))

            M1_tr[i] = M1_pred
            M2_tr[i] = M2_pred

        # Generate testing data
        M1_test = numpy.ndarray(shape=(num_samples_test*num_resamples_test,5))
        M2_test = numpy.ndarray(shape=(num_samples_test*num_resamples_test,5))

        for i in range(num_samples_test):
            
            M1_graph = ER_with_mechanism(n = node_count, m = ec, p_e = 0.3, p_tc = 0.4, tc = True, tcp = False)
            M2_graph = ER_with_mechanism(n = node_count, m = ec, p_e = 0.3, p_tc = 0.4, p_tcp = param_deviation, tc = True, tcp = True)
            
            for j in range(num_resamples_test):
                
                M1_picked_nodes = random.sample(range(node_count),nodes_sampled)
                M2_picked_nodes = random.sample(range(node_count),nodes_sampled)
                
                M1_subgraph = M1_graph.subgraph(M1_picked_nodes)
                M2_subgraph = M2_graph.subgraph(M2_picked_nodes)

                # clustering coef
                M1_pred = [nx.average_clustering(M1_subgraph)]
                M2_pred = [nx.average_clustering(M2_subgraph)]

                # triangle count
                M1_pred += [sum(nx.triangles(M1_subgraph).values())/3]
                M2_pred += [sum(nx.triangles(M2_subgraph).values())/3]

                # degree quartiles
                M1_pred += list(numpy.percentile(list(M1_subgraph.degree().values()),[25,50,75]))
                M2_pred += list(numpy.percentile(list(M2_subgraph.degree().values()),[25,50,75]))

                M1_test[(i*num_resamples_test+j)] = M1_pred
                M2_test[(i*num_resamples_test+j)] = M2_pred

        testing_pred = numpy.vstack([M1_test,M2_test])
        testing_label = numpy.array([1]*(num_samples_test*num_resamples_test) + [2]*(num_samples_test*num_resamples_test))
        
        training_pred = numpy.vstack([M1_tr,M2_tr])
        training_label = numpy.array([1]*num_samples_tr + [2]*num_samples_tr)
        
        cur_ec_data.append( ( (training_pred, training_label), (testing_pred, testing_label) ) )
        
        print("Parameter deviation", param_deviation)
        print("_______________________________________________")
    
    pickle.dump( cur_ec_data, open( "graph_resample_stat_Tr10000_Ts1000x100_EC_"+str(ec)+".p", "wb" ) )

# %% [code]
# write generated data to CSV for R
print("_______________________________________________")

for i, ec in enumerate(edge_count):
    print("_______________________________________________")
    print("Edge count:", ec)
    print("_______________________________________________")
    print("_______________________________________________")
    
    cur_ec_data = pickle.load( open( "graph_resample_stat_Tr10000_Ts1000x100_EC_"+str(ec)+".p", "rb" ) )
    
    for j, p in enumerate(deviations):
        param_deviation = p
        
        training_pred = cur_ec_data[j][0][0]
        numpy.savetxt("./CSVs/resample_training_pred_EC_"+str(ec)+"_PD_"+str(param_deviation)+".csv", training_pred, delimiter=",")
        
        training_label = cur_ec_data[j][0][1]
        numpy.savetxt("./CSVs/resample_training_label_EC_"+str(ec)+"_PD_"+str(param_deviation)+".csv", training_label, delimiter=",")
        
        testing_pred = cur_ec_data[j][1][0]
        numpy.savetxt("./CSVs/resample_testing_pred_EC_"+str(ec)+"_PD_"+str(param_deviation)+".csv", testing_pred, delimiter=",")
        
        testing_label = cur_ec_data[j][1][1]
        numpy.savetxt("./CSVs/resample_testing_label_EC_"+str(ec)+"_PD_"+str(param_deviation)+".csv", testing_label, delimiter=",")
        
        print("Parameter deviation", param_deviation)
        print("_______________________________________________")

# %% [markdown]
# V. For generating figure 5

# %% [code]
def DMR_seed_v_2007_PLOS_CB(n, seed_p=0.67, q_del=0.635, q_new=0.12):
    
    # get seed up first
    m_0 = 50
    
    clique_1 = nx.complete_graph(7)
    clique_2 = nx.complete_graph(10)
    
    G = nx.disjoint_union(clique_1,clique_2)
    
    for i in range(7):
        
        for j in range(7,17):
            
            if ss.bernoulli.rvs(seed_p):
                G.add_edge(i,j)
    
    for v in range(17,m_0):
        
        attach_v = random.choice(range(17))
        G.add_edge(v,attach_v)
    
    
    
    for v in range(m_0, n):
        
        node_list = G.nodes()
        G.add_node(v)
        
        while G.degree(v) == 0:
            
            u = random.choice(node_list)
            
            G.add_edges_from([(v, w) for w in G.neighbors(u)])
            for w in G.neighbors(v):
                if ss.bernoulli.rvs(q_del):
                    G.remove_edge(v, w)
            nodes_to_link = random.sample(node_list, ss.binom.rvs(v, q_new/v))
            G.add_edges_from([(v, x) for x in nodes_to_link])
    
    return(G)

# %% [code]
def DMR_seed_v_2011_bioinformatics(n, q_del=0.7, q_new=1.05):
    
    # get seed up first
    R = 1.5
    d = 2
    m_0 = 40
    
    G = nx.Graph()
    G.add_nodes_from(range(m_0))
    
    norm_for_seed = ss.norm.rvs(loc=0, scale=1, size=(m_0,d))
    
    num_seed_edge = 0
    
    for i in range(m_0):
        for j in range(i+1,m_0):
            cur_dis = numpy.sqrt(numpy.sum((norm_for_seed[i]-norm_for_seed[j])**2))
            
            if cur_dis >= R:
                G.add_edge(i,j)
                num_seed_edge += 1
    
    for v in range(m_0, n):
        node_list = G.nodes()
        u = random.choice(node_list)
        G.add_node(v)
        G.add_edges_from([(v, w) for w in G.neighbors(u)])
        for w in G.neighbors(v):
            if ss.bernoulli.rvs(q_del):
                G.remove_edge(v, w)
        nodes_to_link = random.sample(node_list, ss.binom.rvs(v, q_new/v))
        G.add_edges_from([(v, x) for x in nodes_to_link])
    
    return(G)

# %% [code]
# read in PPI network data
yeastData = open("Scere20170205.txt",'r')

yeastData.readline()

yeast_PPI = nx.Graph()

num_inter = 0

no_uniprot_ID = 0

for line in yeastData:
    
    name_A = ""
    name_B = ""
    
    num_inter += 1
    
    cur_inter = line.split("\t")
    
    prot_A = cur_inter[0].split("|")
    prot_B = cur_inter[1].split("|")
    
    for sub_name in prot_A:
        
        cur_sub_name = sub_name.strip()
        
        if cur_sub_name[:3]=="DIP":
            name_A = cur_sub_name
    
    for sub_name in prot_B:
        
        cur_sub_name = sub_name.strip()
        
        if cur_sub_name[:3]=="DIP":
            name_B = cur_sub_name
    
    if (len(name_A) == 0) | (len(name_B) == 0):
        print("WTF")
        break
    
    yeast_PPI.add_edge(name_A,name_B)

# get LCC
yeast_PPI_LCC = yeast_PPI.subgraph( max(list(nx.connected_components(yeast_PPI))) )

# %% [code]
# now generate resampled clustering coefficient, triangle count, deg assortativity from PPI data
PPI_LCC_size = len(yeast_PPI_LCC.nodes())

nodes_sampled = 1550

num_reps = 50000

### with PPI
resampled_PPI_cluster_coef = []
resampled_PPI_triangle_count = []
resampled_PPI_deg_assort = []

for i in range(num_reps):
    
    if (i+1)%100 == 0:
        print(i+1)
    
    picked_nodes = random.sample(yeast_PPI_LCC.nodes(),nodes_sampled)
    
    cur_subgraph = yeast_PPI_LCC.subgraph(picked_nodes)
    
    resampled_PPI_cluster_coef.append(nx.average_clustering(cur_subgraph))
    resampled_PPI_triangle_count.append(sum(list(nx.triangles(cur_subgraph).values()))/3)
    resampled_PPI_deg_assort.append(nx.degree_assortativity_coefficient(cur_subgraph))

PPI_resample_res = [resampled_PPI_cluster_coef,resampled_PPI_triangle_count,resampled_PPI_deg_assort]
pickle.dump( PPI_resample_res , open( "Yeast_PPI_LCC_resamples", "wb" ) )

# %% [code]
### with DMR from 2007 PLOS CB
# single graph with resamples
DMR_2007_PCB = DMR_seed_v_2007_PLOS_CB(n = PPI_LCC_size, seed_p = 0.67, q_del = 0.635, q_new = 0.12)

resampled_DMR_cluster_coef_2007PCB = []
resampled_DMR_triangle_count_2007PCB = []
resampled_DMR_deg_assort_2007PCB = []

for i in range(num_reps):
    
    if (i+1)%100 == 0:
        print(i+1)
    
    picked_nodes = random.sample(range(PPI_LCC_size),nodes_sampled)
    
    cur_subgraph = DMR_2007_PCB.subgraph(picked_nodes)
    
    resampled_DMR_cluster_coef_2007PCB.append(nx.average_clustering(cur_subgraph))
    resampled_DMR_triangle_count_2007PCB.append(sum(list(nx.triangles(cur_subgraph).values()))/3)
    resampled_DMR_deg_assort_2007PCB.append(nx.degree_assortativity_coefficient(cur_subgraph))

DMR_resample_res = [resampled_DMR_cluster_coef_2007PCB,resampled_DMR_triangle_count_2007PCB,resampled_DMR_deg_assort_2007PCB]
pickle.dump( DMR_resample_res , open( "DMR_2007_PLOS_CB_resamples_1", "wb" ) )

# %% [code]
### with DMR from 2007 PLOS CB
# single graph with resamples again
DMR_2007_PCB = DMR_seed_v_2007_PLOS_CB(n = PPI_LCC_size, seed_p = 0.67, q_del = 0.635, q_new = 0.12)

resampled_DMR_cluster_coef_2007PCB = []
resampled_DMR_triangle_count_2007PCB = []
resampled_DMR_deg_assort_2007PCB = []

for i in range(num_reps):
    
    if (i+1)%100 == 0:
        print(i+1)
    
    picked_nodes = random.sample(range(PPI_LCC_size),nodes_sampled)
    
    cur_subgraph = DMR_2007_PCB.subgraph(picked_nodes)
    
    resampled_DMR_cluster_coef_2007PCB.append(nx.average_clustering(cur_subgraph))
    resampled_DMR_triangle_count_2007PCB.append(sum(list(nx.triangles(cur_subgraph).values()))/3)
    resampled_DMR_deg_assort_2007PCB.append(nx.degree_assortativity_coefficient(cur_subgraph))

DMR_resample_res = [resampled_DMR_cluster_coef_2007PCB,resampled_DMR_triangle_count_2007PCB,resampled_DMR_deg_assort_2007PCB]
pickle.dump( DMR_resample_res , open( "DMR_2007_PLOS_CB_resamples_2", "wb" ) )

# %% [code]
### with DMR from 2007 PLOS CB
# now do it with independent graphs
independent_DMR_cluster_coef_2007PCB = []
independent_DMR_triangle_count_2007PCB = []
independent_DMR_deg_assort_2007PCB = []

for i in range(num_reps):
    
    if (i+1)%100 == 0:
        print(i+1)
    
    cur_graph = DMR_seed_v_2007_PLOS_CB(n = PPI_LCC_size, seed_p = 0.67, q_del = 0.635, q_new = 0.12)
    
    picked_nodes = random.sample(range(PPI_LCC_size),nodes_sampled)
    
    cur_subgraph = cur_graph.subgraph(picked_nodes)
    
    independent_DMR_cluster_coef_2007PCB.append(nx.average_clustering(cur_subgraph))
    independent_DMR_triangle_count_2007PCB.append(sum(list(nx.triangles(cur_subgraph).values()))/3)
    independent_DMR_deg_assort_2007PCB.append(nx.degree_assortativity_coefficient(cur_subgraph))

ind_DMR_resample_res = [independent_DMR_cluster_coef_2007PCB,independent_DMR_triangle_count_2007PCB,independent_DMR_deg_assort_2007PCB]
pickle.dump( ind_DMR_resample_res , open( "ind_DMR_2007_PLOS_CB_resamples", "wb" ) )

# %% [code]
### with DMR from 2011 bioinformatics
# single graph with resamples
DMR_2011_bio = DMR_seed_v_2011_bioinformatics(n = PPI_LCC_size, q_del = 0.7, q_new = 1.05)

resampled_DMR_cluster_coef_2011bio = []
resampled_DMR_triangle_count_2011bio = []
resampled_DMR_deg_assort_2011bio = []

for i in range(num_reps):
    
    if (i+1)%100 == 0:
        print(i+1)
    
    picked_nodes = random.sample(range(PPI_LCC_size),nodes_sampled)
    
    cur_subgraph = DMR_2011_bio.subgraph(picked_nodes)
    
    resampled_DMR_cluster_coef_2011bio.append(nx.average_clustering(cur_subgraph))
    resampled_DMR_triangle_count_2011bio.append(sum(list(nx.triangles(cur_subgraph).values()))/3)
    resampled_DMR_deg_assort_2011bio.append(nx.degree_assortativity_coefficient(cur_subgraph))

DMR_resample_res = [resampled_DMR_cluster_coef_2011bio,resampled_DMR_triangle_count_2011bio,resampled_DMR_deg_assort_2011bio]
pickle.dump( DMR_resample_res , open( "DMR_2011_bioinformatics_resamples_1", "wb" ) )

# %% [code]
### with DMR from 2011 bioinformatics
# single graph with resamples again
DMR_2011_bio = DMR_seed_v_2011_bioinformatics(n = PPI_LCC_size, q_del = 0.7, q_new = 1.05)

resampled_DMR_cluster_coef_2011bio = []
resampled_DMR_triangle_count_2011bio = []
resampled_DMR_deg_assort_2011bio = []

for i in range(num_reps):
    
    if (i+1)%100 == 0:
        print(i+1)
    
    picked_nodes = random.sample(range(PPI_LCC_size),nodes_sampled)
    
    cur_subgraph = DMR_2011_bio.subgraph(picked_nodes)
    
    resampled_DMR_cluster_coef_2011bio.append(nx.average_clustering(cur_subgraph))
    resampled_DMR_triangle_count_2011bio.append(sum(list(nx.triangles(cur_subgraph).values()))/3)
    resampled_DMR_deg_assort_2011bio.append(nx.degree_assortativity_coefficient(cur_subgraph))

DMR_resample_res = [resampled_DMR_cluster_coef_2011bio,resampled_DMR_triangle_count_2011bio,resampled_DMR_deg_assort_2011bio]
pickle.dump( DMR_resample_res , open( "DMR_2011_bioinformatics_resamples_2", "wb" ) )

# %% [code]
### with DMR from 2011 bioinformatics
# now do it with independent graphs
independent_DMR_cluster_coef_2011bio = []
independent_DMR_triangle_count_2011bio = []
independent_DMR_deg_assort_2011bio = []

for i in range(num_reps):
    
    if (i+1)%100 == 0:
        print(i+1)
    
    cur_graph = DMR_seed_v_2011_bioinformatics(n = PPI_LCC_size, q_del = 0.7, q_new = 1.05)
    
    picked_nodes = random.sample(range(PPI_LCC_size),nodes_sampled)
    
    cur_subgraph = cur_graph.subgraph(picked_nodes)
    
    independent_DMR_cluster_coef_2011bio.append(nx.average_clustering(cur_subgraph))
    independent_DMR_triangle_count_2011bio.append(sum(list(nx.triangles(cur_subgraph).values()))/3)
    independent_DMR_deg_assort_2011bio.append(nx.degree_assortativity_coefficient(cur_subgraph))

ind_DMR_resample_res = [independent_DMR_cluster_coef_2011bio,independent_DMR_triangle_count_2011bio,independent_DMR_deg_assort_2011bio]
pickle.dump( ind_DMR_resample_res , open( "ind_DMR_2011_bioinformatics_resamples", "wb" ) )

# %% [code]
PPI_res = pickle.load( open( "Yeast_PPI_LCC_resamples", "rb" ) )

DMR_2011_res_1 = pickle.load( open( "DMR_2011_bioinformatics_resamples_1", "rb" ) )
DMR_2011_res_2 = pickle.load( open( "DMR_2011_bioinformatics_resamples_2", "rb" ) )
DMR_2011_ind_res = pickle.load( open( "ind_DMR_2011_bioinformatics_resamples", "rb" ) )

DMR_2007_res_1 = pickle.load( open( "DMR_2007_PLOS_CB_resamples_1", "rb" ) )
DMR_2007_res_2 = pickle.load( open( "DMR_2007_PLOS_CB_resamples_2", "rb" ) )
DMR_2007_ind_res = pickle.load( open( "ind_DMR_2007_PLOS_CB_resamples", "rb" ) )

# %% [code]
# for the figure
f, axarr = plt.subplots(1, 3, figsize=(12,3))

# clustering coefficient

axarr[0].set_xlabel("Clustering Coefficient")

seaborn.kdeplot(numpy.array(PPI_res[0]),color="black", ax=axarr[0])

seaborn.kdeplot(numpy.array(DMR_2011_res_1[0]),color="orange", ax=axarr[0])
seaborn.kdeplot(numpy.array(DMR_2011_res_2[0]),color="orange", ax=axarr[0])
seaborn.kdeplot(numpy.array(DMR_2011_ind_res[0]),color="red", ax=axarr[0])

seaborn.kdeplot(numpy.array(DMR_2007_res_1[0]),color="green", ax=axarr[0])
seaborn.kdeplot(numpy.array(DMR_2007_res_2[0]),color="green", ax=axarr[0])
seaborn.kdeplot(numpy.array(DMR_2007_ind_res[0]),color="blue", ax=axarr[0])

seaborn.set_style("white")

# triangle count

axarr[1].set_xlabel("Triangle Count")

seaborn.kdeplot(numpy.array(PPI_res[1]),color="black", ax=axarr[1])

seaborn.kdeplot(numpy.array(DMR_2011_res_1[1]),color="orange", ax=axarr[1])
seaborn.kdeplot(numpy.array(DMR_2011_res_2[1]),color="orange", ax=axarr[1])
seaborn.kdeplot(numpy.array(DMR_2011_ind_res[1]),color="red", ax=axarr[1])

seaborn.kdeplot(numpy.array(DMR_2007_res_1[1]),color="green", ax=axarr[1])
seaborn.kdeplot(numpy.array(DMR_2007_res_2[1]),color="green", ax=axarr[1])
seaborn.kdeplot(numpy.array(DMR_2007_ind_res[1]),color="blue", ax=axarr[1])

axarr[1].set_xlim(left=-10,right=1200)

seaborn.set_style("white")

# degree assortativity

axarr[2].set_xlabel("Degree Assortativity")

seaborn.kdeplot(numpy.array(PPI_res[2]),color="black", ax=axarr[2])

seaborn.kdeplot(numpy.array(DMR_2011_res_1[2]),color="orange", ax=axarr[2])
seaborn.kdeplot(numpy.array(DMR_2011_res_2[2]),color="orange", ax=axarr[2])
seaborn.kdeplot(numpy.array(DMR_2011_ind_res[2]),color="red", ax=axarr[2])

seaborn.kdeplot(numpy.array(DMR_2007_res_1[2]),color="green", ax=axarr[2])
seaborn.kdeplot(numpy.array(DMR_2007_res_2[2]),color="green", ax=axarr[2])
seaborn.kdeplot(numpy.array(DMR_2007_ind_res[2]),color="blue", ax=axarr[2])

seaborn.set_style("white")

plt.savefig('Resampling figure6.eps', format='eps', dpi=1000, bbox_inches="tight", pad_inches=0.1)

# %% [code]
# compute KS statistics

# clustering coefficient
print( ss.ks_2samp( PPI_res[0] , DMR_2011_ind_res[0] ) )
print( ss.ks_2samp( PPI_res[0] , DMR_2007_ind_res[0] ) )

# triangle count
print( ss.ks_2samp( PPI_res[1] , DMR_2011_ind_res[1] ) )
print( ss.ks_2samp( PPI_res[1] , DMR_2007_ind_res[1] ) )

# degree assortativity
print( ss.ks_2samp( PPI_res[2] , DMR_2011_ind_res[2] ) )
print( ss.ks_2samp( PPI_res[2] , DMR_2007_ind_res[2] ) )
